# Supplementary material for: What mechanism design helps to realize the innovation function of maker-spaces: A qualitative comparative analysis based on fuzzy sets
Source: PLoS One. 2022 Sep 9;17(9):e0274307. doi: 10.1371/journal.pone.0274307 (PMC9462774; doi:10.1371/journal.pone.0274307)
Supplement: S1 Data — (XLSX) [file pone.0274307.s001.xlsx]

## Sheet: data
QIP	NSF	RGC	HRI	FL	AS	TE	AGE	fsQIP	fsNSF	fsRGC	fsAGE	fsHRI
0	7	1	1	0	1	0	3	0.05	0.9	0.18	0.5	0.5
3	7	2	0	0	1	0	3	0.11	0.9	0.5	0.5	0.05
5	7	2	2	0	0	0	2	0.18	0.9	0.5	0.12	0.95
8	7	2	2	0	0	0	3	0.35	0.9	0.5	0.5	0.95
5	7	1	1	0	1	1	2	0.18	0.9	0.18	0.12	0.5
68	7	3	2	1	1	1	3	0.97	0.9	0.95	0.5	0.95
23	7	3	2	1	1	1	3	0.69	0.9	0.95	0.5	0.95
50	7	3	0	1	1	1	3	0.92	0.9	0.95	0.5	0.05
0	7	1	1	0	0	0	3	0.05	0.9	0.18	0.5	0.5
5	6	2	1	0	1	1	3	0.18	0.82	0.5	0.5	0.5
0	2	1	0	0	1	0	3	0.05	0.05	0.18	0.5	0.05
10	2	2	0	0	1	1	4	0.5	0.05	0.5	0.82	0.05
10	7	3	0	1	1	0	2	0.5	0.9	0.95	0.12	0.05
2	4	1	0	0	0	0	3	0.08	0.5	0.18	0.5	0.05
0	7	1	1	0	0	0	3	0.05	0.9	0.18	0.5	0.5
5	6	2	1	0	1	1	3	0.18	0.82	0.5	0.5	0.5
0	2	1	0	0	1	0	3	0.05	0.05	0.18	0.5	0.05
52	7	3	1	1	0	1	5	0.93	0.9	0.95	0.95	0.5
30	7	3	2	1	1	1	4	0.77	0.9	0.95	0.82	0.95
60	8	3	2	1	1	1	4	0.95	0.95	0.95	0.82	0.95
3	8	2	1	0	1	1	4	0.11	0.95	0.5	0.82	0.5
58	7	3	2	1	1	1	5	0.95	0.9	0.95	0.95	0.95
22	7	3	1	1	1	0	1.5	0.67	0.9	0.95	0.05	0.5
1	2	0	0	0	1	0	2	0.06	0.05	0.05	0.12	0.05
0	7	1	1	0	1	0	3	0.05	0.9	0.18	0.5	0.5
5	7	2	2	0	0	0	2	0.18	0.9	0.5	0.12	0.95
8	7	2	2	0	0	0	3	0.35	0.9	0.5	0.5	0.95
5	7	1	1	0	1	1	2	0.18	0.9	0.18	0.12	0.5
52	7	3	1	1	0	1	5	0.93	0.9	0.95	0.95	0.5
30	7	3	2	1	1	1	4	0.77	0.9	0.95	0.82	0.95
3	7	2	0	0	1	0	3	0.11	0.9	0.5	0.5	0.05
68	7	3	2	1	1	1	3	0.97	0.9	0.95	0.5	0.95
23	7	3	2	1	1	1	3	0.69	0.9	0.95	0.5	0.95
50	7	3	0	1	1	1	3	0.92	0.9	0.95	0.5	0.05
10	2	2	0	0	1	1	4	0.5	0.05	0.5	0.82	0.05
10	7	3	0	1	1	0	2	0.5	0.9	0.95	0.12	0.05
2	4	1	0	0	0	0	3	0.08	0.5	0.18	0.5	0.05
60	8	3	2	1	1	1	4	0.95	0.95	0.95	0.82	0.95
3	8	2	1	0	1	1	4	0.11	0.95	0.5	0.82	0.5
58	7	3	2	1	1	1	5	0.95	0.9	0.95	0.95	0.95
22	7	3	1	1	1	0	1.5	0.67	0.9	0.95	0.05	0.5
1	2	0	0	0	1	0	2	0.06	0.05	0.05	0.12	0.05
0	7	1	1	0	1	0	3	0.05	0.9	0.18	0.5	0.5
3	7	2	0	0	1	0	3	0.11	0.9	0.5	0.5	0.05
5	7	2	2	0	0	0	2	0.18	0.9	0.5	0.12	0.95
8	7	2	2	0	0	0	3	0.35	0.9	0.5	0.5	0.95
5	7	1	1	0	1	1	2	0.18	0.9	0.18	0.12	0.5
52	7	3	1	1	0	1	5	0.93	0.9	0.95	0.95	0.5
30	7	3	2	1	1	1	4	0.77	0.9	0.95	0.82	0.95
50	7	3	0	1	1	1	3	0.92	0.9	0.95	0.5	0.05
10	2	2	0	0	1	1	4	0.5	0.05	0.5	0.82	0.05
10	7	3	0	1	1	0	2	0.5	0.9	0.95	0.12	0.05
2	4	1	0	0	0	0	3	0.08	0.5	0.18	0.5	0.05
0	7	1	1	0	0	0	3	0.05	0.9	0.18	0.5	0.5
5	6	2	1	0	1	1	3	0.18	0.82	0.5	0.5	0.5
0	2	1	0	0	1	0	3	0.05	0.05	0.18	0.5	0.05
60	8	3	2	1	1	1	4	0.95	0.95	0.95	0.82	0.95
68	7	3	2	1	1	1	3	0.97	0.9	0.95	0.5	0.95
23	7	3	2	1	1	1	3	0.69	0.9	0.95	0.5	0.95
3	8	2	1	0	1	1	4	0.11	0.95	0.5	0.82	0.5
58	7	3	2	1	1	1	5	0.95	0.9	0.95	0.95	0.95
22	7	3	1	1	1	0	1.5	0.67	0.9	0.95	0.05	0.5
1	2	0	0	0	1	0	2	0.06	0.05	0.05	0.12	0.05
